# Supplementary material for: Generation and Characterization of hiPS Lines from Three Patients Affected by Different Forms of HPDL-Related Neurological Disorders
Source: Int J Mol Sci. 2024 Oct 2;25(19):10614. doi: 10.3390/ijms251910614 (PMC11477155; doi:10.3390/ijms251910614)
Supplement: Supplementary file 1 [file ijms-25-10614-s001.zip]

Archive with 2 entries (2 files):
- Supplementary Materials.pdf
- Table S1.pdf
